# Supplementary material for: Effects of low-dose pirfenidone on survival and lung function decline in patients with idiopathic pulmonary fibrosis (IPF): Results from a real-world study
Source: PLoS One. 2021 Dec 23;16(12):e0261684. doi: 10.1371/journal.pone.0261684 (PMC8699661; doi:10.1371/journal.pone.0261684)
Supplement: S1 Data — (XLSX) [file pone.0261684.s001.xlsx]

## Sheet: sheet 1
Patient No.	Pirfenidone (Y1/N0)	Sex (M1/F0)	Height(m)	Bwt(kg)	BMI	smoking (Y1/N0)	pack-years	Dose	Death (Y1/N0)	FVC (L)	FVC pred(%)	FEV1 (L)	FEV1 pred(%)	FEV1/FVC	DLco (mL/mmHg/min)	DLco (%)
1	1	0	1.53	53	22.6409	0	0	600mg	1	2.08	88	1.93	117	93	9.2	60
2	1	0	1.47	47	21.7502	0	0	600mg	0	1.8	96	1.33	109	74	9	73
3	1	1	1.65	71	26.079	1	50	600mg	0	2.31	61	1.79	68	77	3.9	21
4	1	1	1.75	72	23.5102	1	30	1800mg	1	2.69	64	2.06	71	76	8.7	43
5	1	1	1.6	71	27.7344	1	45	1800mg	0	2.84	83	2.35	98	83	12.6	75
6	1	1	1.67	80	28.6851	1	11	1800mg	0	2.52	66	2.13	80	85	12	60
7	1	0	1.51	62	27.1918	0	0	1800mg	0	1.94	87	1.72	112	89	13.4	81
8	1	1	1.65	72	26.4463	1	30	1200mg	0	2.38	64	1.66	65	70
9	1	0	1.56	73	29.9967	0	0	1800mg		2.88	97	2.47	109	85	9.3	44
10	1	1	1.68	63	22.3214	1	30	600mg	1	2.13	57	1.68	63	79	10.5	55
11	1	1	1.56	49	20.1348	1	60	600mg	1	2.65	84	1.98	90	75	9.6	68
12	1	1	1.6	67	26.1719	1	10	1200mg	0	3.21	92	2.22	90	69	13	76
13	1	0	1.55	50	20.8117	0	0	1200mg	0	1.88	80	1.74	107	92	8	56
14	1	1	1.73	54	18.0427	1	50	600mg	0	2.14	54	1.62	61	75	8.2	53
15	1	1	1.71	78	26.6749	1	40	1200mg	0	4.25	98	3.29	104	77	14.8	62
16	1	1	1.65	77	28.2828	1	60	1800mg	0	2.52	67	2.02	76	80	11.4	56
17	1	0	1.45	43	20.4518	0	0	1200mg	1	1.3	61	1.24	83	96	4.8	37
18	1	1	1.58	57	22.8329	1	50	1200mg	0	3.33	105	2.75	127	83	13.2	94
19	1	0	1.37	41	21.8445	1	10	600mg	0	1.33	92	1.16	130	87	6.5	63
20	1	1	1.65	52	19.1001	0	0	1800mg	1	3.59	88	3.14	125	88	13.5	93
21	1	1	1.69	77	26.9598	1	30	600mg	0	3.73	89	2.53	83	68	16.4	73
22	1	0	1.53	53	22.6409	0	0	1200mg	0	1.62	71	1.54	99	95	11.3	77
23	1	1	1.73	78	26.0617	1	30	600mg	0	2.67	61	2.04	66	77	12	53
24	1	0	1.48	55	25.1096	0	0	1200mg	1	1.8	79	1.6	98	89	6.8	43
25	1	1	1.82	72	21.7365	1	60	600mg	0	4.98	98	4.12	111	83	21.6	88
26	1	1	1.63	62	23.3355	1	20	1800mg	0	3.22	93	2.3	98	71	22.4	145
27	1	1	1.69	60	21.0077	1	40	1200mg	1	3.61	88	2.59	87	72	16.8	87
28	1	1	1.68	59	20.9042	0	0	600mg	0	3.69	93	3.35	121	91	21.8	124
29	1	1	1.79	62	19.3502	1	40	600mg	1	3.78	85	2.96	97	78	9.5	52
30	1	1	1.54	63	26.5643	1	20	600mg	1	1.8	63	1.62	83	90	5.6	39
31	1	1	1.67	41	14.7011	1	40	1800mg	1	1.62	44	1.52	61	94	5.3	46
32	1	1	1.68	53	18.7783	1	40	600mg	1	2.55	63	2.25	77	88	5.3	31
33	1	1	1.66	57	20.6852	1	50	1800mg	1	2.75	77	2.2	92	80	13.2	91
34	1	1	1.64	62	23.0518	1	15	1200mg	1	2.69	69	2.12	75	79	11.1	59
35	1	1	1.63	65	24.4646	1	8	1200mg	1	1.87	52	1.49	60	80	6.7	39
36	1	1	1.73	60	20.0474	1	40	1200mg	1	2.72	61	2.28	71	84	8.4	42
37	1	1	1.65	60	22.0386	1	15	1800mg	1	3.4	83	2.98	97	88	13.9	69
38	1	1	1.72	55	18.5911	0	0	1200mg	1	3.02	84	2.35	101	78	11.2	79
39	1	1	1.63	66	24.841	1	30	600mg	1	3.29	93	2.4	99	73	12.4	74
40	1	0	1.4	40	20.4082	1	3.7	600mg	0	2.03	132	1.65	174	81	3.5	35
41	1	1	1.63	71	26.7229	1	20	1200mg	1	2.42	64	2.11	77	87	8.7	44
42	1	1	1.65	72	26.4463	1	20	1800mg	0	2.96	80	1.82	72	62	14.4	78
43	1	1	1.6	62	24.2187	1	45	1200mg	0	2.65	75	2.22	87	84	15.1	91
44	1	1	1.57	50	20.2848	1	30	600mg	1
45	1	1	1.7	68	23.5294	1	30	1200mg	0	3.65	97	2.67	108	73	10.9	66
46	1	1	1.7	61	21.1073	0	0	600mg		3.1	78	2.84	103	92	13.7	79
47	1	1	1.62	61	23.2434	1	모름	1800mg	0	2.02	58	1.75	71	86	5.5	33
48	1	1	1.7	74	25.6055	1	35	1800mg	0	2.46	58	2.18	70	88	7.9	34
49	1	1	1.68	57	20.1956	1	45	1200mg	0	2.39	63	2.12	81	89	8.6	54
50	1	1	1.65	66	24.2424	1	30	1800mg	0	2.08	59	1.79	77	86	8	51
51	1	1	1.75	102	33.3061	1	40	1800mg	1	3.47	78	3.06	97	88	18.8	72
52	1	1	1.52	66	28.5665	1	30	1800mg	1	3.09	96	2.12	85	69	8.6	46
53	1	1	1.66	65	23.5883	1	30	1200mg	1	3.17	89	2.49	106	79	8.4	54
54	1	1	1.67	65	23.3067	1	12	1200mg	1	2.58	68	1.98	75	77	8.2	46
55	1	1	1.59	55	21.7555	1	90	1200mg	0	2.37	82	1.84	99	78	3.4	31
56	1	1	1.65	70	25.7117	1	40	1200mg	1	1.99	59	1.7	80	85	5.4	39
57	1	0	1.4	49	25	1	50	1200mg	0	2.37	158	1.91	213	81	4.8	41
58	1	1	1.65	64	23.5078	1	5	600mg	0	1.76	44	1.45	48	82	6.9	34
59	1	1	1.72	69	23.3234	1	90	1200mg	0	1.72	42	1.66	60	97	4.7	25
60	1	1	1.79	90	28.089	1	20	1200mg	1	3.09	71	2.82	98	91	11.6	53
61	1	0	1.56	69	28.3531	0	0	1200mg	0	1.96	86	1.58	103	81	6.7	39
62	1	1	1.78	65	20.5151			600mg	1
63	1	0	1.53	43	18.369	1	40	1200mg	1	1.74	68	1.51	83	87	3	21
64	1	1	1.66	60	21.7738	1	40	1200mg	0	2.12	59	1.73	73	82	6.8	46
65	1	0	1.52	56	24.2382	0	0	1800mg	0	1.81	73	1.59	89	88	8.5	52
66	1	1	1.59	76	30.0621	1	50	1200mg	0	2.21	68	1.79	80	81	9.4	54
67	1	1	1.72	75	25.3515	0	0	1200mg	1
68	1	1	1.67	71	25.4581	1	40	1800mg	0	3.3	80	2.69	89	81	15	69
69	1	1	1.62	58	22.1003	0	0	1200mg	0	2.08	52	1.79	58	86	12.3	60
70	1	1	1.65	63	23.1405	0	0	1200mg	0	2.78	78	2.4	99	86	18.3	115
71	1	1	1.61	59	22.7615	1	40	1800mg	0	3.19	90	2.22	89	70	9.9	58
72	1	1	1.69	74	25.9095	1	25	1200mg	1	3.23	79	2.87	101	89	17	88
73	1	1	1.5	50	22.2222	1	10	1800mg	0	2.68	90	2.21	102	83	9.9	73
74	1	0	1.49	41	18.4676	0	0	600mg	1	1.41	71	1.17	90	83	4.4	39
75	1	1	1.65	63	23.1405	1	20	1200mg	1	3.6	95	3.02	127	84	18.4	120
76	1	0	1.59	54	21.3599	0	0	1200mg	0	1.77	66	1.38	73	78	11	68
77	1	1	1.51	60	26.3146	0	0	1200mg	0	2.85	88	2.23	92	78	16.3	96
78	1	1	1.68	79	27.9904	1	50	1800mg	1	3.18	87	2.58	108	81	5.6	31
79	1	1	1.79	94	29.3374	1	50	1200mg	0	3.86	86	2.8	92	73	13	55
80	1	1	1.69	73	25.5593	1	40	1800mg	0	4.28	103	3.39	112	79	15.9	73
81	1	1	1.7	72	24.9135	0	0	1200mg	0	3.52	86	2.84	99	81	11.6	57
82	1	1	1.61	60	23.1473	1	60	1200mg	1	2.17	70	1.87	94	86	5.2	41
83	1	1	1.55	57	23.7253	1	45	1200mg	1	3.05	96	2.53	110	83	11	71
84	1	0	1.49	47	21.1702	0	0	1200mg	1	1.36	63	1.34	90	98	5.4	38
85	1	1	1.58	70	28.0404	1	40	600mg	1	1.73	63	1.33	80	77	5.7	46
86	1	1	1.65	69	25.3444	1	20	1200mg	0	4.06	110	3.65	143	90	17.3	101
87	1	0	1.54	47	19.8178	1	10	1200mg	0	2.83	113	2.3	129	81	10.4	71
88	1	1	1.68	59	20.9042	1	50	600mg	0	3.67	97	2.85	112	78	14.5	91
89	1	1	1.6	55	21.4844	1	30	600mg	0	3.88	125	2.97	148	77	8.7	71
90	1	1	1.6	70	27.3437	1	12	1200mg	0	3.18	91	2.69	107	85	10.5	57
91	1	1	1.57	61	24.7475			1200mg	0	1.69	56	1.33	66	79	8.4	60
92	1	0	1.45	35	16.6468	0		600mg	0
93	1	1	1.59	56	22.151	1	15	1800mg	0	2.99	83	2.4	90	80	13.4	77
94	1	1	1.58	54	21.6311	1	12	1200mg	1	3.23	105	2.49	123	77	9.8	78
95	1	1	1.73	74	24.7252	1	25	1800mg	1	3.08	80	2.63	106	85	15.9	93
96	1	1	1.64	75	27.8852	1	40	1800mg	0	2.99	80	2.66	98	89	20.1	97
97	1	1	1.67	46	16.494	1	30	1200mg	0	3.46	100	3.25	146	94	14.3	118
98	1	1	1.73	59	19.7133	1	40	1200mg	0	3.23	77	2.8	96	87	11.4	65
99	1	1	1.59	50	19.7777	1	30	1200mg	0	2.4	84	2.05	117	85	10.9	115
100	1	1	1.61	63	24.3046	1	30	1200mg	0	2.93	86	2.29	98	78	14.4	90
101	0	0	1.59	56	22.151	0	0		0	2.15	66	1.88	75	88	10.1	52
102	0	1	1.71	68	23.255	1	10		0	4.24	84	3.61	88	85	15.2	54
103	0	0	1.48	58	26.4792	0	0		0	2.01	94	1.73	117	86	15.1	97
104	0	1	1.6	50	19.5312	1	15		1	1.39	43	1.3	61	94	4.5	37
105	0	0	1.5	56	24.8889	0	0		1	1.59	61	1.3	68	82	4.6	26
106	0	0	1.48	55	25.1096	0	0		1	2.23	105	1.77	122	79	13.5	90
107	0	0	1.55	45	18.7305	0	0		1
108	0	1	1.6	53	20.7031	1	50		1	3.88	123	2.35	114	61
109	0	1	1.61	60	23.1473	1	50		1	2.05	61	1.82	79	88	5.1	34
110	0	0	1.63	52	19.5717	0	0		0	2.34	71	2.16	86	92	8.4	46
111	0	0	1.46	54	25.3331	0	0		1	1.79	90	1.44	108	81	6.5	46
112	0	1	1.62	68	25.9107	1	30		1	2.63	71	2.53	94	96	8.5	44
113	0	1	1.68	75	26.5731	0	0		0	2.67	75	1.89	84	71	15.5	95
114	0	0	1.61	69	26.6193	0	0		1	1.88	71	1.51	81	80	12.2	66
115	0	0	1.49	65	29.278	0	0		0	2.31	105	1.79	118	78	12.7	75
116	0	0	1.42	60	29.756				0	1.93	107	1.73	145	90
117	0	1	1.73	74	24.7252	1	25		1	3.16	82	2.71	109	86	15.9	93
118	0	0	1.52	64	27.7008	1	9		0	2.44	104	2	123	82	12.9	75
119	0	1	1.6	55	21.4844	1	10		1	1.91	57	1.76	73	92	7.1	45
120	0	0	1.53	63	26.9127	0	0		1
121	0	1	1.68	64	22.6757	0	0		1
122	0	0	1.4	47	23.9796	0	0		0	2	100	1.75	124	87	10.4	85
123	0	1	1.74	64	21.1389	1	10		1	2.2	53	2.08	69	95	10.3	51
124	0	1	1.67	74	26.5338	1	45		0	3.26	85	2.56	96	78	12.5	65
125	0	1	1.61	83	32.0204	1	20		1	2.9	78	2.14	79	74	18.8	85
126	0	0	1.53	49	20.9321	0	0		1	1.82	79	1.44	92	79	7.3	51
127	0	0	1.55	55	22.8928	0	0		1
128	0	0	1.52	57	24.6711	1	0.3		1	2.17	90	1.85	111	85	9.9	58
129	0	1	1.69	69	24.1588	1	50		0	2.92	77	2.55	101	87	10.4	61
130	0	0	1.63	70	26.3465	0	0		0	2.05	61	1.8	70	88	7.4	34
131	0	0	1.42	52	25.7885	0	0		1	1.7	92	1.3	104	77	7.9	57
132	0	1	1.58	47	18.8271	0	0		1	1.25	34	1.24	45	99	6.1	37
133	0	0	1.52	56	24.2382	0	0		1	1.59	63	1.29	71	81	9.9	60
134	0	0	1.6	60	23.4375	0	0		1	2.13	81	1.9	103	89	8.7	51
135	0	1	1.56	51	20.9566	1	45		1	1.41	47	1.41	70	100	9.1	75
136	0	1	1.54	56	23.6128	0	0		0	2.89	103	2.17	117	75	15.6	128
137	0	1	1.51	61	26.7532	1	50		1	1.99	75	1.73	96	87	10.5	78
138	0	1	1.65	78	28.6501	1	40		1	3.3	84	2.59	91	79	12.8	59
139	0	1			#DIV/0!	1	20		0
140	0	1	1.7	70	24.2215	1	40		0	4.08	97	2.83	93	69	17.1	81
141	0	0	1.57	52	21.0962	0	0		0	2.32	75	2.09	88	90	10.7	59
142	0	0	1.43	43	21.0279	0	0		1	2.02	106	1.64	128	81	9.5	78
143	0	0	1.57	50	20.2848	0	0		0	2.35	93	1.87	106	80	10.2	68
144	0	1	1.64	73	27.1416	1	15		1	3.73	95	2.85	99	76	18.6	88
145	0	1	1.56	46	18.902	1	30		1	1.94	67	1.65	67	85	4.6	45
146	0	0	1.49	48	21.6206	1	100		1	2.06	85	1.5	85	73	6.5	43
147	0	0	1.5	48	21.3333	0	0		1	0.92	57	0.88	93	96	11.2	118
148	0	0	1.5	45	20	0	0		1
149	0	1	1.55	35	14.5682	0	0		1
150	0	1	1.59	47	18.591	1	40		1	2.13	73	1.78	104	83	6.4	74
151	0	1	1.7	65	22.4913	1	60		0	3.54	88	3.26	117	92	10.9	66
152	0	1	1.65	62	22.7732	0	0		0	2.63	76	1.93	84	73	14.5	99
153	0	1	1.75	84	27.4286	1	40		0	4.02	89	3.22	99	80	x	x
154	0	1	1.55	62	25.8065	1			0	2.68	91	1.89	95	95	8.9	63
155	0	0	1.46	42	19.7035	1	15		1	1.93	104	1.72	144	89	5.2	45
156	0	1	1.63	52	19.5717	1	60		0	2.53	77	2.12	100	84	9.3	78
157	0	1	1.54	48	20.2395	1	50		1	2.08	70	1.73	85	83	7.8	64
158	0	0	1.55	63	26.2227	0	0		0	1.92	74	1.76	94	92	13.4	75
159	0	1	1.59	67	26.5021	1	50		1	2.3	70	1.73	75	75	15.5	94
160	0	1	1.7	83	28.7197	1	35		0	4.03	94	2.81	90	70	14.4	61
161	0	1	1.58	59	23.634	1	30		1	2.89	95	2.3	114	80	8.7	67
162	0	0	1.59	62	24.5243	0	0		0	2.6	89	2.11	99	81	17.2	91
163	0	0	1.49	57	25.6745	0	0		0	2.09	93	1.61	103	77	12.4	79
164	0	1	1.7	60	20.7612	0	0		1	2.44	62	1.99	75	82	x	x
165	0	0	1.53	47	20.0777	0	0		1	0.92	32	0.88	40	96	1.4	9
166	0	1	1.54	61	25.721	1	50		1	1.41	50	0.84	45	59	6.1	47
167	0	0	1.47	51	23.6013	0	0		0	1.73	88	1.43	111	83	5.8	43
168	0	1	1.65	75	27.5482	1	20		1	2.58	60	2.36	72	91	12.4	52
169	0	1	1.66	60	21.7738	0	0		0	3.25	85	2.51	93	77	14.5	84
170	0	1	1.66	53	19.2336	0	0		1	1.91	59	1.79	92	94	7.8	75
171	0	1	1.63	67	25.2174	1	20		1	1.84	48	1.84	67	100	5.3	28
172	0	0	1.57	60	24.3418	0	0		0	3.21	105	2.73	118	85	14.8	76
173	0	1	1.63	62	23.3355	0	0		0	3.7	98	1.9	70	51	10.2	56
174	0	1	1.61	60	23.1473				1	2.29	67	1.96	83	86	6.7	43
175	0	1	1.65	67	24.6097	1	30		1	3.07	81	2.34	87	76	16.1	89
176	0	1	1.57	79	32.05	1	40		1	2.68	86	2.33	109	87	15.6	89
177	0	1	1.65	62	22.7732	1	50		1
178	0	0	1.47	70	32.3939	1	50		1	1.4	69	1.11	81	79	10.8	62
179	0	1	1.75	65	21.2245	1	30		1
180	0	0	1.5	70	31.1111	0	0		0	1.74	95	1.35	114	78	11.1	67
181	0	0	1.4	47	23.9796	0	0		1	1.83	109	1.41	136	77	12.1	99
182	0	0	1.51	57	24.9989	0	0		1
183	0	0	1.4	31	15.8163	0	0		1
184	0	1	1.63	63	23.7118	1	10		1	2.48	73	2.19	97	88	8.9	59
185	0	0	1.48	55	25.1096	0	0		0	2.46	106	2.21	131	90	15.5	92
186	0	1	1.57	56	22.719	1	50		1	2.34	86	1.87	96	80	11	84
187	0	1	1.65	61	22.4059	0	0		1
188	0	1	1.52	68	29.4321	1	30		1	4.39	112	3.56	210	81	15.9	77
189	0	0	1.6	45	17.5781	0	0		1	2.44	101	2.17	130	89	11.3	75
190	0	0	1.5	71	31.5556	0	0		1	1.36	62	1.1	73	80	17	95
191	0	1	1.68	72	25.5102	1	40		1	3.06	82	2.28	93	74	11.6	73
192	0	0	1.67	60	21.5139	0	0		0	3.59	85	3.07	90	86	20.9	88
193	0	0	1.46	46	21.58	0	0		1
194	0	1	1.6	63	24.6094	1	30		1	3.54	89	3.09	99	87	18.7	85
195	0	1	1.55	43	17.898	1	60		1	1.86	54	1.64	62	88	6.9	43
196	0	0	1.45	40	19.025	0	0		1
197	0	1	1.72	60	20.2812	1	50		1
198	0	0	1.44	47	22.6659	0	0		1	1.79	91	1.6	120	89	9.8	70
199	0	0	1.47	45	20.8247	0	0		1	1.69	93	1.47	128	87	13.8	123
200	0	1	1.64	65	24.1672	1	50		1	3.04	92	2.85	126	93	9.8	59
201	0	1	1.59	73	28.8754	1	40		1	1.35	40	1.15	49	85	8.8	50
202	0	0				0	0		1	2.93	100	2.45	116	83	17.6	99
203	0	1	1.73	84	28.0664	1	30		0	3.12	73	2.51	82	81	21.4	94
204	0	0	1.52	67	28.9993	0	0		1	1.19	49	0.76	44	64	10.4	56
205	0	0				1	2		1	1.38	54	1.31	69	95	3.3	21
206	0	0	1.48	54	24.653	1	10		1	1.97	101	1.76	130	90	8.4	57
207	0	0	1.52	43	18.6115	1	30		1	1.35	79	1.33	121	98	8.2	76
208	0	1	1.65	55	20.202	1	25		1	2.17	67	1.87	88	86
209	0	0	1.5	60	26.6667	0	0		1	2.25	100	1.87	119	83	30.3	184
210	0	1	1.65	65	23.8751	1	25		1	2.43	63	1.98	72	82	7	37
211	0	1	1.63	67	25.2174	1	50		1	1.94	56	1.33	57	69	8.8	54
212	0	0	1.6	58	22.6562	0	0		0	1.86	52	1.5	54	81	12.8	64
213	0	1	1.67	60	21.5139	1	50		1	2.03	56	1.47	61	72	54	35
214	0	1	1.6	85	33.2031	1	25		1	2.31	72	1.58	75	68	16	90
215	0	0	1.4	40	20.4082	1	20		1
216	0	1	1.69	61	21.3578	1	40		1	3.06	72	2.89	96	94	11.9	63
217	0	1	1.61	54	20.8325	1	55		1	3.55	110	2.27	108	64	6.2	49
218	0	1				1	50		1	2.76	71	2.23	84	81	10.7	55
219	0	1				1	25		1	3.45	94	2.23	90	65	12.6	75
220	0	1	1.65	70	25.7117	1	15		1	2.24	67	1.92	87	86	13.2	80
221	0	1	1.7	65	22.4913	1	80		1	3.01	74	1.92	74	64	13.1	76
222	0	0	1.5	50	22.2222	0	0		1	1.68	74	1.41	86	84	7.6	49
223	0	1	1.61	60	23.1473	1	50		1	2.54	76	2.05	93	81	9.5	68
224	0	1	1.6	62	24.2187	1	25		1	3.22	103	2.38	115	74	14	97
225	0	0	1.5	45	20	0	0		1	1.53	72	1.36	93	89	8.3	54
226	0	1	1.61	64	24.6904	1	20		1	2.91	82	2.13	86	73	15	94
227	0	0	1.5	49	21.7778	0	0		1	0.88	42	0.7	50	79	4.1	30
228	0	1	1.61	65	25.0762	1	60		1	3.25	90	2.6	106	80	9.9	61
229	0	0	1.64	93	34.5776	0	0		1	2.36	95	2.1	120	89	8.9	41
230	0	1	1.68	62	21.9671	1	40		0	4.01	100	2.94	102	73	17.4	90
231	0	1	1.78	80	25.2493	1	5		1	4.1	90	3.16	99	77	19.8	88
232	0	0	1.51	58	25.4375	0	0		1	1.57	74	1.37	96	87	5.5	36
233	0	1				1	40		1
234	0	1				1	60		1
235	0	1	1.59	48	18.9866	0	0		1	2.4	69	1.81	71	76	13.1	87
236	0	0	1.47	73	33.7822	0	0		1	1.75	87	1.54	115	85	16.8	97
237	0	0	1.51	47	20.6131	0	0		1	1.9	94	1.48	113	78
238	0	1	1.6	70	27.3437	1	60		1	2.91	90	2.43	112	84	9.2	58
239	0	0	1.54	57	24.0344	0	0		0	1.83	74	1.71	99	94	6.7	41
240	0	0	1.45	40	19.025	0	0		1
241	0	0	1.53	59	25.204	0	0		1	2.35	99	2.05	124	88	10.2	63
242	0	0	1.54	54	22.7694	0	0		1	2.01	87	1.48	93	74	8.8	58
243	0	1	1.61	70	27.0051	1	20		1	3.45	108	2.52	121	73	15	99
244	0	1	1.7	71	24.5675	0	0		1	2.66	75	2.13	75	80	6.56	174
245	0	1	1.56	57	23.4221	1	15		1	2.11	67	1.82	81	86	6.6	44
246	0	0	1.5	56	24.8889	0	0		0	2.38	115	2.06	150	87	8.3	57
247	0	1	1.65	55	20.202	1	20		1	3.14	89	2.63	112	84	10.4	74
248	0	1	1.62	65	24.7676	0	0		1	2.56	71	2.31	90	90	13.9	78
249	0	1	1.69	75	26.2596	1	50		1	3.09	82	2.66	106	86	17.8	98
250	0	1	1.7	61	21.1073	1	40		1	3.67	97	2.33	93	63	8.1	53
251	0	0	1.52	60	25.9695	0	0		1
252	0	0	1.59	56	22.151	0	0		0	2.82	99	2.21	106	78	12.5	72
253	0	0	1.53	60	25.6312	0	0		1	2.35	77	1.53	65	65	11	55
254	0	0	1.38	48	25.2048	0	0		1	0.97	57	0.77	67	79	4.5	35
255	0	1	1.59	64	25.3155	1	40		0	3.48	101	2.37	95	68	13	92
256	0	1	1.58	58	23.2335	1	20		1	2.42	78	2.06	98	85	7.1	52
257	0	1	1.52	51	22.0741	0	0		1	1.29	47	0.9	48	70	4.1	30
258	0	1	1.72	75	25.3515				1	2.17	66	1.71	78	79	7.4	45
259	0	1	1.56	55	22.6003	1	40		1	2.36	70	1.98	79	84	12	71
260	0	1	1.65	61	22.4059	1	40		0	3.6	97	2.38	92	66	9.3	55
261	0	1	1.67	68	24.3824	1	30		0	2.36	59	1.79	62	76	8	40
262	0	1	1.75	70	22.8571	1	100		1	3.45	85	2.93	110	85	8.3	48
263	0	1	1.6	48	18.75				1
264	0	0	1.67	75	26.8923	1	25		0	3.93	130	3.11	144	79	13.3	64
265	0	1	1.69	72	25.2092	1	30		1	3.28	78	2.32	76	71	10.5	49
266	0	1	1.67	63	22.5896	1	25		0	3.41	96	2.52	108	74	8.5	57
267	0	1	1.65	62	22.7732	1	10		0	4.8	115	4.02	128	84	22.6	107
268	0	1	1.62	54	20.5761	1	35		1	2.61	85	2.59	137	99	7.7	71
269	0	1	1.66	60	21.7738	1	40		1	4.33	111	3.46	124	80	17.6	97
270	0	1	1.69	78	27.31	1	50		0	2.86	76	2.48	98	87	10.4	61
271	0	1	1.51	32	14.0345	1	30		1	2.38	96	2.29	148	96	5	91
272	0	1	1.61	61	23.533	1	40		0	3.23	99	2.65	122	82	10.2	71
273	0	1	1.66	76	27.5802	1	30		0	3.11	92	2.28	108	73	11.1	71
274	0	0	1.6	45	17.5781	0			1	2.06	87	1.45	93	70	5.7	44
275	0	1	1.69	55	19.257	1	25		0	2.76	86	2.4	132	87	11.5	122
276	0	1	1.7	74	25.6055	1	35		1	2.99	69	2.48	78	83	9.63	42
277	0	1	1.62	58	22.1003	1	100		1	1.34	38	1.3	53	97	x	x
278	0	1	1.48	53	24.1965	1	40		1	2	82	1.7	106	85	5.8	54
279	0	1	1.7	70	24.2215	1	10		0	3.86	91	3.03	98	78	15.5	72
280	0	1	1.6	63	24.6094	1	20		0	3.33	98	2.75	120	82	10.9	71
281	0	1	1.62	55	20.9572	1	65		1	3.15	100	2.19	111	70	2.8	24
282	0	1	1.7	53	18.3391	1	60		1	1.86	49	1.51	60	81	6.6	48
283	0	1	1.69	54	18.9069	1	60		0	4.49	114	3.57	130	80	15.6	97
284	0	0	1.51	65	28.5075				0	2.44	104	2	123	82	12.9	75
285	0	1	1.61	70	27.0051	1	30		0	3.3	92	2.59	101	79	12.1	65
286	0	1	1.6	66	25.7812	1	150		1	2.96	88	2.14	91	72	10	60
287	0	1	1.6	58	22.6562	1	40		0	2.72	83	2.22	99	82	7.4	51
288	0	0	1.55	66	27.4714	0			0	2.75	102	2.39	121	87	14.7	78
289	0	1	1.72	64	21.6333	1	40		0	4.69	110	3.5	115	75	12.3	62
290	0	1	1.67	74	26.5338	1	15		0	3.05	83	2.36	97	78	10.9	62
291	0	0	1.4	48	24.4898	0			1	1.23	71	0.84	75	69	7.8	60
292	0	1	1.59	67	26.5021	1	50		0	3.47	105	2.57	112	74	10.9	66
293	0	1	1.65	65	23.8751		35		0	4.47	114	3.24	113	72	15.3	78
294	0	1	1.59	53	20.9644	1	55		0	2.53	80	1.73	81	68	4.7	36
295	0	1	1.69	59	20.6575	1	25		1	2.23	59	1.67	66	75	5.4	35
